# Supplementary material for: Copy Number Variation among Resistance Genes Analogues in Brassica napus
Source: Genes (Basel). 2022 Nov 4;13(11):2037. doi: 10.3390/genes13112037 (PMC9690292; doi:10.3390/genes13112037)
Supplement: Supplementary file 1 [file genes-13-02037-s001.zip]

Archive with 1 entries (1 files):
- genes-1983596-supplementary.pdf
